# Supplementary material for: Salmonella Typhi From Blood Cultures in the Democratic Republic of the Congo: A 10-Year Surveillance
Source: Clin Infect Dis. 2019 Mar 7;68(Suppl 2):S130–7. doi: 10.1093/cid/ciy1116 (PMC6405282; doi:10.1093/cid/ciy1116)
Supplement: ciy1116_suppl_Supplementary_Table_2 [file ciy1116_suppl_supplementary_table_2.xlsx]

## Sheet: 240818-sent
SampleName	Serotyping UTLM	MLST ST	GENOTYPHI GENOTYPE	gyrA_8.D87G	gyrA_8.S83F	gyrB_1.E466D	gyrA_8.A119E	gyrA_8.D538N	gyrA_8.D87Y	gyrA_8.S83Y	gyrB_1.I471S	gyrB_1.S464Y	NrSandra	NrorigdbID	Nrlabo	NrLaboKisantu	NrLaboINRB	NrLaboKinshasa	Nrlabogen	Provenance2906	Provincedboriginal	Provincenouvelle	Commune	Districtsanitaire	AgeA	Année	180820 BT JJ First isolate	180820 BT JJ Identification	CIPE1908	Resistanceprofileextended3107	Resistanceprofilesummary3107
3525_3	Typhi	2	2.5.1	no	yes	no	no	no	no	no	no	no	3525_3	6134	3525/3	999999	999999	999999	3525/3	KISANTU	BAS-CONGO	KONGO CENTRAL	Kikonka	BAS-CONGO	7	2011	1	Salmonella Typhi	.25
3592_3	Typhi	2	2.5.1	no	yes	no	no	no	no	no	no	no	3592_3	6201	3592/3	999999	999999	999999	3592/3	KISANTU	BAS-CONGO	KONGO CENTRAL	GARE	BAS-CONGO	23	2011	1	Salmonella Typhi	.25
3632_3	Typhi	2	2.5.1	no	yes	no	no	no	no	no	no	no	3632_3	6241	3632/3	999999	999999	999999	3632/3	KISANTU	BAS-CONGO	KONGO CENTRAL	Kintanu	BAS-CONGO	11	2011	1	Salmonella Typhi	.38
3524_3	Typhi	2	2.5.1	no	yes	no	no	no	no	no	no	no	3524_3	6133	3524/3	999999	999999	999999	3524/3	KISANTU	BAS-CONGO	KONGO CENTRAL	KINTANU	BAS-CONGO	36	2011	1	Salmonella Typhi	.38	DCS	DCS
3808_3	Typhi	2	2.5.1	no	yes	no	no	no	no	no	no	no	3808_3	7556	3808/3	999999	999999	999999	3808/3	KISANTU	BAS-CONGO	KONGO CENTRAL	KINTANU	BAS-CONGO	20	2011	1	Salmonella Typhi	.38	DCS	DCS
3841_3	Typhi	2	2.5.1	no	yes	no	no	no	no	no	no	no	3841_3	7589	3841/3	999999	999999	999999	3841/3	KISANTU	BAS-CONGO	KONGO CENTRAL	NKANDU	BAS-CONGO	42	2011	1	Salmonella Typhi	.19	DCS	DCS
3872_3	Typhi	2	2.5.1	no	no	no	yes	no	no	no	no	no	3872_3	7620	3872/3	999999	999999	999999	3872/3	KISANTU	BAS-CONGO	KONGO CENTRAL	Nsiele	BAS-CONGO	4	2011	1	Salmonella Typhimurium	.38
3874_3	Typhi	2	2.5.1	no	yes	no	no	no	no	no	no	no	3874_3	0	999999	999999	999999	999999	3874/3	KISANTU	BAS-CONGO	KONGO CENTRAL	KINTANU	BAS-CONGO	33	2011	1	Salmonella Typhi	.38	DCS	DCS
4209_3	Typhi	2	2.5.1	no	yes	no	no	no	no	no	no	no	4209_3	7957	4209/3	999999	999999	999999	4209/3	KISANTU	BAS-CONGO	KONGO CENTRAL	KINTANU	BAS-CONGO	13	2011	1	Salmonella Typhi	.38	DCS	DCS
4343_3	Typhi	2	2.5.1	no	yes	no	no	no	no	no	no	no	4343_3	9079	4343/3	999999	999999	999999	4343/3	KISANTU	BAS-CONGO	KONGO CENTRAL	KINTANU	BAS-CONGO	6	2011	1	Salmonella Typhi	.38	DCS	DCS
4421_3	Typhi	2	2.5.1	no	yes	no	no	no	no	no	no	no	4421_3	9157	4421/3	999999	999999	999999	4421/3	KISANTU	BAS-CONGO	KONGO CENTRAL	CAMP ONATRA	BAS-CONGO	21	2012	1	Salmonella Typhi	.38	DCS	DCS
4441_3	Typhi	2	2.5.1	no	yes	no	no	no	no	no	no	no	4441_3	9177	4441/3	999999	999999	999999	4441/3	KISANTU	BAS-CONGO	KONGO CENTRAL	Q. KIMBONDO	BAS-CONGO	45	2012	1	Salmonella Typhi	.38	DCS	DCS
22246_3	Typhi	2	2.5.1	no	yes	no	no	no	no	no	no	no	22246_3	2483	22246/3	999999	999999	999999	22246/3	HSLK	KONGO CENTRAL	KONGO CENTRAL	KINTANU	ND	29	2017	1	Salmonella sp.	.25
4586_3	Typhi	2	2.5.1	no	yes	no	no	no	no	no	no	no	4586_3	9322	4586/3	999999	999999	999999	4586/3	KISANTU	BAS-CONGO	KONGO CENTRAL	KINTANU	LUKAYA	30	2012	1	Salmonella Typhi	.38	DCS	DCS
5273_3	Typhi	2	2.5.1	no	yes	no	no	no	no	no	no	no	5273_3	10567	5273/3	999999	999999	999999	5273/3	KISANTU	BAS-CONGO	KONGO CENTRAL	KIKONKA	LUKAYA	42	2012	1	Salmonella Typhi	.25	DCS	DCS
5741	Typhi	2	2.5.1	no	yes	no	no	no	no	no	no	no	5741_3	11035	5741/3	999999	999999	999999	5741/3	KISANTU	BAS-CONGO	KONGO CENTRAL	KINTANU	LUKAYA	3	2012	1	Salmonella Typhi	.38	DCS	DCS
5893_3	Typhi	2	2.5.1	no	yes	no	no	no	no	no	no	no	5893_3	11187	5893/3	999999	999999	999999	5893/3	KISANTU	BAS-CONGO	KONGO CENTRAL	KINTANU	LUKAYA	8	2012	1	Salmonella Typhi	.38	DCS	DCS
5885_3	Typhi	2	2.5.1	no	yes	no	no	no	no	no	no	no	5885_3	11179	5885/3	999999	999999	999999	5885/3	KISANTU	BAS-CONGO	KONGO CENTRAL	KINTAKI VILLAGE	LUKAYA	6	2012	1	Salmonella Typhi	.38	DCS	DCS
5918_3	Typhi	2	2.5.1	no	yes	no	no	no	no	no	no	no	5918_3	11212	5918/3	999999	999999	999999	5918/3	KISANTU	BAS-CONGO	KONGO CENTRAL	KITENDA VILLAGE	LUKAYA	19	2012	1	Salmonella Typhi	.38	DCS	DCS
5927_3	Typhi	2	2.5.1	no	yes	no	no	no	no	no	no	no	5927_3	11221	5927/3	999999	999999	999999	5927/3	KISANTU	BAS-CONGO	KONGO CENTRAL	KITENDA VILLAGE	LUKAYA	19	2012	1	Salmonella Typhi	.38	DCS	DCS
5867_3	Typhi	2	2.5.1	no	yes	no	no	no	no	no	no	no	5867_3	11161	5867/3	999999	999999	999999	5867/3	KISANTU	BAS-CONGO	KONGO CENTRAL	NGEBA	LUKAYA	10	2012	1	Salmonella Typhi	.38	DCS	DCS
2697_13	Typhi	2	2.1	no	no	no	no	no	yes	no	no	no	2697_13	12803	2697/13	999999	999999	999999	2697/13	VDP	ORIENTALE	TSHOPO	MAKISO	Kisangani	4	2013	1	Salmonella Typhi	0.19	DCS	DCS
22271_3	Typhi	2	2.5.1	no	yes	no	no	no	no	no	no	no	22271_3	2508	22271/3	999999	999999	999999	22271/3	HSLK	KONGO CENTRAL	KONGO CENTRAL	KINTANU	ND	24M	2017	1	Salmonella sp.	.25
6591_3	Typhi	2	2.5.1	no	no	yes	no	no	no	no	no	no	6591_3	13143	6591/3	999999	999999	999999	6591/3	KISANTU	BAS-CONGO	KONGO CENTRAL	KINDUNDU VILLAGE	LUKAYA	5	2013	1	Salmonella Typhi	.064	DCS	DCS
6637_3	Typhi	2	2.5.1	no	yes	no	no	no	no	no	no	no	6637_3	13189	6637/3	999999	999999	999999	6637/3	KISANTU	BAS-CONGO	KONGO CENTRAL	NKANDU	LUKAYA	57	2013	1	Salmonella Typhi	.38	DCS	DCS
6657_3	Enteritidis	2	2.5.1	no	yes	no	no	no	no	no	no	no	6657_3	13209	6657/3	999999	999999	999999	6657/3	KISANTU	BAS-CONGO	KONGO CENTRAL	NKANDU	LUKAYA	7	2013			.38
6976_3	Typhi	2	2.5.1	no	yes	no	no	no	no	no	no	no	6976_3	13627	6976/3	999999	999999	999999	6976/3	KISANTU	BAS-CONGO	KONGO CENTRAL	NKANDU	LUKAYA	42	2013	1	Salmonella Typhi	.38	DCS	DCS
7196_3	Typhi	2	2.5.1	no	yes	no	no	no	no	no	no	no	7196_3	13847	7196/3	999999	999999	999999	7196/3	KISANTU	BAS-CONGO	KONGO CENTRAL	NKANDU	LUKAYA	6	2013	1	Salmonella Typhi	.38	DCS	DCS
7217_3	Typhi	2	2.5.1	no	yes	no	no	no	no	no	no	no	7217_3	13868	7217/3	999999	999999	999999	7217/3	KISANTU	BAS-CONGO	KONGO CENTRAL	NKANDU	LUKAYA	3	2013	1	Salmonella Typhi	.38	DCS	DCS
22272_3	Typhi	2	2.5.1	no	yes	no	no	no	no	no	no	no	22272_3	2509	22272/3	999999	999999	999999	22272/3	HSLK	KONGO CENTRAL	KONGO CENTRAL	KINTANU	ND	7	2017	1	Salmonella Typhi	0.38	DCS	DCS
22320_3	Typhi	2	2.5.1	no	yes	no	no	no	no	no	no	no	22320_3	2557	22320/3	999999	999999	999999	22320/3	HSLK	KONGO CENTRAL	KONGO CENTRAL	NKANDU	ND	35	2017	1	Salmonella Typhi	.25	DCS	DCS
22323_3	Typhi	2	2.5.1	no	yes	no	no	no	no	no	no	no	22323_3	2560	22323/3	999999	999999	999999	22323/3	HSLK	KONGO CENTRAL	KONGO CENTRAL	NKANDU	ND	ND	2017		Salmonella Typhi	.25
10613_17	Typhi	2	2.5.1	yes	no	no	no	no	no	no	no	no	10613_17	3842	10613/17	999999	999999	999999	10613/17	CUK	KINSHASA	KINSHASA	MASINA	ND	27	2017	1	Salmonella Typhi	.094	MDR-DCS	MDR-DCS
22545_3	Enteritidis	2	2.5.1	no	yes	no	no	no	no	no	no	no	22545_3	2782	22545/3	999999	999999	999999	22545/3	HSLK	KONGO CENTRAL	KONGO CENTRAL	NKANDU	ND	46M	2017			.38	DCS	DCS
22493_3	Enteritidis	2	2.5.1	no	yes	no	no	no	no	no	no	no	22493_3	2730	22493/3	999999	999999	999999	22493/3	HSLK	KONGO CENTRAL	KONGO CENTRAL	NKANDU	ND	31	2017			.25	DCS	DCS
23164_3	Typhi	2	2.5.1	no	yes	no	no	no	no	no	no	no	23164_3	3401	23164/3	999999	999999	999999	23164/3	HSLK	KONGO CENTRAL	KONGO CENTRAL	NKANDU	ND	32	2017	1	Salmonella Typhi	.25	DCS	DCS
6807_3	Typhi	2	2.5.1	no	no	no	no	no	no	no	no	yes	6807_3	13458	6807/3	999999	999999	999999	6807/3	KISANTU	BAS-CONGO	KONGO CENTRAL	KINTANU	LUKAYA	6	2013	1	Salmonella Typhi	.19	DCS	DCS
7569_3	Typhi	2	2.5.1	no	yes	no	no	no	no	no	no	no	7569_3	14220	7569/3	999999	999999	999999	7569/3	KISANTU	BAS-CONGO	KONGO CENTRAL	NKANDU	LUKAYA	29	2013	1	Salmonella Typhi	.38	DCS	DCS
7818_3	Typhi	2	2.5.1	no	yes	no	no	no	no	no	no	no	7818_3	14740	7818/3	999999	999999	999999	7818/3	KISANTU	BAS-CONGO	KONGO CENTRAL	MADIMBA	LUKAYA	6	2013	1	Salmonella Typhi	.38	DCS	DCS
9202_14	Typhi	2	2.5.1	no	yes	no	no	no	no	no	no	no	9202_14	366	9202/14	999999	999999	999999	9202/14	MBANZA VELELA/ZS KINGASANI	KINSHASA	KINSHASA	KIMBANSEKE/ZEKA 13	ND	16	2014	1	Salmonella Typhi	.25	DCS	DCS
9207_14	Typhi	2	2.5.1	no	yes	no	no	no	no	no	no	no	9207_14	371	9207/14	999999	999999	999999	9207/14	CS LONDOLOBE/ZS KINGASANI	KINSHASA	KINSHASA	KIMBANSEKE/ZEKA 14	ND	14	2014	1	Salmonella Typhi	.25	DCS	DCS
9210_14	Typhi	2	2.5.1	no	yes	no	no	no	no	no	no	no	9210_14	374	9210/14	999999	999999	999999	9210/14	CS LONDOLOBE/ZS KINGASANI	KINSHASA	KINSHASA	KIMBANSEKE/ZEKA 1	ND	10	2014	1	Salmonella Typhi	.25	DCS	DCS
9213_14	Typhi	2	2.5.1	no	yes	no	no	no	no	no	no	no	9213_14	377	9213/14	999999	999999	999999	9213/14	DOMICILE/ZS KINGASANI	KINSHASA	KINSHASA	KIMBANSEKE/ZEKA 11	ND	11	2014	1	Salmonella Typhi	.25	DCS	DCS
9214_14	Typhi	2	2.5.1	no	yes	no	no	no	no	no	no	no	9214_14	378	9214/14	999999	999999	999999	9214/14	CS KIMBANGUISTE/ZS KINGASANI	KINSHASA	KINSHASA	KIMBANSEKE/ZEKA 8	ND	32	2014	1	Salmonella Typhi	.25	DCS	DCS
9238_14	Typhi	2	2.5.1	no	yes	no	no	no	no	no	no	no	9238_14	402	9238/14	999999	999999	999999	9238/14	CS LONDOLOBE/ZS KINGASANI	KINSHASA	KINSHASA	KIMBANSEKE/ZEKA 14	ND	44	2014	1	Salmonella Typhi	.25	DCS	DCS
9262_14	Typhi	2	2.5.1	no	yes	no	no	no	no	no	no	no	9262_14	426	9262/14	999999	999999	999999	9262/14	CS LONDOLOBE/ZS KINGASANI	KINSHASA	KINSHASA	KIMBANSEKE/ZEKA 28	ND	23	2014	1	Salmonella Typhi	.25	DCS	DCS
9267_14	Typhi	2	2.5.1	no	yes	no	no	no	no	no	no	no	9267_14	431	9267/14	999999	999999	999999	9267/14	CS LONDOLOBE/ZS KINGASANI	KINSHASA	KINSHASA	KIMBANSEKE/ZEKA 12	ND	12	2014	1	Salmonella Typhi	.25	DCS	DCS
9305_14	Typhi	2	2.5.1	no	yes	no	no	no	no	no	no	no	9305_14	469	9305/14	999999	999999	999999	9305/14	HGR MOSANGO/ZS KINGASANI	KINSHASA	KINSHASA	Mosango	ND	ND	2014	1	Salmonella Typhi	.38	DCS	DCS
8357_3	Typhi	2	2.5.1	yes	no	no	no	no	no	no	no	no	8357_3	497	8357/3	999999	999999	999999	8357/3	HSLK	BAS-CONGO	KONGO CENTRAL	KAVUAYA	ND	29M	2014	1	Salmonella Typhi	.094	DCS	DCS
21602_3	Typhi	2	2.5.1	no	yes	no	no	no	no	no	no	no	21602_3	1707	21602/3	999999	999999	999999	21602/3	HSLK	KONGO CENTRAL	KONGO CENTRAL	KINTANU	ND	8	2017	1	Salmonella Typhi	.38	DCS	DCS
8375_3	Typhi	2	2.5.1	yes	no	no	no	no	no	no	no	no	8375_3	515	8375/3	999999	999999	999999	8375/3	HSLK	BAS-CONGO	KONGO CENTRAL	NGEBA	ND	40	2014	1	Salmonella Typhi	.125	DCS	DCS
8675_3	Typhi	2	2.5.1	yes	no	no	no	no	no	no	no	no	8675_3	815	8675/3	999999	999999	999999	8675/3	HSLK	BAS-CONGO	KONGO CENTRAL	NKANDU	ND	27	2014	1	Salmonella Typhi	0.12	DCS	DCS
9099_3	Typhi	2	2.5.1	yes	no	no	no	no	no	no	no	no	9099_3	1238	9099/3	999999	999999	999999	9099/3	HSLK	BAS-CONGO	KONGO CENTRAL	KINSHASA	ND	7	2014	1	Salmonella Typhi	.12	DCS	DCS
8852_3	Typhi	2	2.5.1	yes	no	no	no	no	no	no	no	no	8852_3	992	8852/3	999999	999999	999999	8852/3	HSLK	BAS-CONGO	KONGO CENTRAL	NGEBA	ND	23M	2014	1	Salmonella Typhi	.06	DCS	DCS
9311_3	Typhi	2	2.5.1	yes	no	no	no	no	no	no	no	no	9311_3	1450	9311/3	999999	999999	999999	9311/3	HSLK	BAS-CONGO	KONGO CENTRAL	NGEBA	ND	2	2014	1	Salmonella Typhi	.25	DCS	DCS
9392_3	Typhi	2	2.5.1	no	yes	no	no	no	no	no	no	no	9392_3	1531	9392/3	999999	999999	999999	9392/3	HSLK	BAS-CONGO	KONGO CENTRAL	LEMFU	ND	10J	2014	1	Salmonella Typhi	.25	DCS	DCS
9728_3	Typhi	2	2.5.1	no	yes	no	no	no	no	no	no	no	9728_3	2579	9728/3	999999	999999	999999	9728/3	HSLK	BAS-CONGO	KONGO CENTRAL	KINTANU	ND	30	2014	1	Salmonella Typhi	.25	DCS	DCS
10474_3	Typhi	2	2.5.1	no	yes	no	no	no	no	no	no	no	10474_3	4337	10474/3	999999	999999	999999	10474/3	HSLK	BAS-CONGO	KONGO CENTRAL	CITE N'SELE	ND	27M	2014	1	Salmonella Typhi	.12	DCS	DCS
11280_3	Typhi	2	2.5.1	no	yes	no	no	no	no	no	no	no	11280_3	5143	11280/3	999999	999999	999999	11280/3	HSLK	BAS-CONGO	KONGO CENTRAL	KINGOMBI VILLAGE	ND	ND	2014	1	Salmonella Typhi	.25	DCS	DCS
12942_3	Typhi	2	2.5.1	no	yes	no	no	no	no	no	no	no	12942_3	6919	12942/3	999999	999999	999999	12942/3	HSLK	BAS-CONGO	KONGO CENTRAL	KINTANU	ND	10	2015	1	Salmonella Typhi	.25	DCS	DCS
9642_15	Typhi	2	2.5.1	no	no	no	no	no	no	yes	no	no	9642_15	7739	9642/15	999999	999999	999999	9642/15	HGR BWAMANDA	EQUATEUR	SUD-UBANGI	BOWARA VILLAGE	ND	28	2015	1	Salmonella Typhi	.125	DCS	DCS
9921_15	Typhi	2	2.5.1	no	no	no	no	no	no	yes	no	no	9921_15	8887	9921/15	999999	999999	999999	9921/15	HGR BWAMANDA	EQUATEUR	SUD-UBANGI	Kombo	ND	9	2015	1	Salmonella Typhi	.19	DCS	DCS
14708_3	Typhi	2	2.5.1	yes	no	no	no	no	no	no	no	no	14708_3	9201	14708/3	999999	999999	999999	14708/3	HSLK	BAS-CONGO	KONGO CENTRAL	KINTANU	ND	30	2015	1	Salmonella Typhi	.094	DCS	DCS
14824_3	Typhi	2	2.5.1	yes	no	no	no	no	no	no	no	no	14824_3	9317	14824/3	999999	999999	999999	14824/3	HSLK	BAS-CONGO	KONGO CENTRAL	NGEBA	ND	29	2015	1	Salmonella Typhi	.094	DCS	DCS
14381_3	Typhi	2	2.5.1	no	yes	no	no	no	no	no	no	no	14381_3	8627	14381/3	999999	999999	999999	14381/3	HSLK	BAS-CONGO	KONGO CENTRAL	KINTANU	ND	15	2015	1	Salmonella Typhi	.19	DCS	DCS
13231_3	Typhi	2	2.5.1	no	no	no	no	no	no	yes	no	no	13231_3	7208	13231/3	999999	999999	999999	13231/3	HSLK	BAS-CONGO	KONGO CENTRAL	NSELO VILLAGE	ND	24	2015	1	Salmonella Typhi	.25	DCS	DCS
15601_3	Typhi	2	2.5.1	yes	no	no	no	no	no	no	no	no	15601_3	10302	15601/3	999999	999999	999999	15601/3	HSLK	BAS-CONGO	KONGO CENTRAL	KINTANU	ND	5	2015	1	Salmonella Typhi	.094	DCS	DCS
15824_3	Typhi	2	2.5.1	no	yes	no	no	no	no	no	no	no	15824_3	10525	15824/3	999999	999999	999999	15824/3	HSLK	BAS-CONGO	KONGO CENTRAL	KINTANU	ND	28	2016	1	Salmonella Typhi	.125	DCS	DCS
16428_3	Typhi	2	2.5.1	yes	no	no	no	no	no	no	no	no	16428_3	11435	16428/3	999999	999999	999999	16428/3	HSLK	BAS-CONGO	KONGO CENTRAL	KINTANU	ND	22	2016	1	Salmonella Typhi	.125	DCS	DCS
16820_3	Typhi	2	2.5.1	no	yes	no	no	no	no	no	no	no	16820_3	11827	16820/3	999999	999999	999999	16820/3	HSLK	BAS-CONGO	KONGO CENTRAL	KINTANU	ND	28	2016	1	Salmonella Typhi	.25	DCS	DCS
17421_3	Typhi	2	2.5.1	yes	no	no	no	no	no	no	no	no	17421_3	12444	17421/3	999999	999999	999999	17421/3	HSLK	KONGO CENTRAL	KONGO CENTRAL	KINTANU	ND	41	2016	1	Salmonella Typhi	.125	DCS	DCS
10456_16	Typhi	1	4.3.1	no	no	no	no	yes	no	yes	no	no	10456_16	14150	10456/16	999999	999999	999999	10456/16	CUK	EQUATEUR	KINSHASA	UK	ND	22	2016	1	Salmonella Typhi	.25	DCS	DCS
5706_4	Typhi	2	2.5.1	no	yes	no	no	no	no	no	no	no	5706_4	58	5706/4	999999	999999	999999	5706/4	HGRK	TSHOPO	TSHOPO	MAKISO	ND	5	2017	1	Salmonella Typhi	.25	MDR-DCS-Tetra	MDR-DCS
18858_3	Typhi	2	2.5.1	no	yes	no	no	no	no	no	no	no	18858_3	14492	18858/3	999999	999999	999999	18858/3	HSLK	KONGO CENTRAL	KONGO CENTRAL	NKANDU	ND	45	2016	1	Salmonella Typhi	.25	DCS	DCS
20298_3	Typhi	2	2.5.1	no	yes	no	no	no	no	no	no	no	20298_3	403	20298/3	999999	999999	999999	20298/3	HSLK	KONGO CENTRAL	KONGO CENTRAL	KINTANU	ND	7	2017	1	Salmonella Typhi	.25	DCS	DCS
20304_3	Typhi	2	2.5.1	yes	no	no	no	no	no	no	no	no	20304_3	409	20304/3	999999	999999	999999	20304/3	HSLK	KONGO CENTRAL	KONGO CENTRAL	CITE N'SELE	ND	6	2017	1	Salmonella Typhi	.125	DCS-Tetra	DCS
20867_3	Typhi	2	2.5.1	no	yes	no	no	no	no	no	no	no	20867_3	972	20867/3	999999	999999	999999	20867/3	HSLK	KONGO CENTRAL	KONGO CENTRAL	KINTANU	ND	5	2017	1	Salmonella Typhi	.38	DCS	DCS
22066_3	Typhi	2	2.5.1	no	yes	no	no	no	no	no	no	no	22066_3	2303	22066/3	999999	999999	999999	22066/3	HSLK	KONGO CENTRAL	KONGO CENTRAL	KIKONKA	ND	10	2017	1	Salmonella Typhi	.25	DCS	DCS
2228_09	Typhi	2	2.5.1	no	yes	no	no	no	no	no	no	no	2228_09	547	2228/09	999999	999999	999999	2228/09	CS MOBENGI	KINSHASA	KINSHASA	NGABA	KALAMU	9	2009	1	Salmonella Typhi	0.19	DCS-AZI?	DCS-AZI?
3673	Typhi	2	2.5.1	no	yes	no	no	no	no	no	no	no	3673	661	3673	999999	999999	999999	3673	CUK	KINSHASA	KINSHASA	LEMBA	KALAMU	32	2009	1	Salmonella Typhi	0.25	MDR-DCS	MDR-DCS
2267_3	Typhi	2	2.5.1	no	yes	no	no	no	no	no	no	no	2267_3	1625	2267/3	999999	999999	999999	2267/3	KISANTU	BAS-CONGO	KONGO CENTRAL	KISANTU	BAS-CONGO	15	2009	1	Salmonella Typhi	0.38	MDR-DCS	MDR-DCS
2366	Typhi	2	2.5.1	no	yes	no	no	no	no	no	no	no	2366_3	0	999999	999999	999999	999999	2366/3	KISANTU	BAS-CONGO	KONGO CENTRAL	KISANTU	BAS-CONGO	40	2009	1	Salmonella Typhi	0.25	MDR-DCS	MDR-DCS
2539_3	Typhi	2	2.5.1	no	yes	no	no	no	no	no	no	no	2539_3	3212	2539/3	999999	999999	999999	2539/3	KISANTU	BAS-CONGO	KONGO CENTRAL	NKANDU	BAS-CONGO	30	2010	1	Salmonella Typhi	0.38	DCS	DCS
2628_3	Typhi	2	2.5.1	no	yes	no	no	no	no	no	no	no	2628_3	3301	2628/3	999999	999999	999999	2628/3	KISANTU	BAS-CONGO	KONGO CENTRAL	KINTANU	BAS-CONGO	17	2010	1	Salmonella Typhi	0.38	DCS	DCS
2654_3	Typhi	2	2.5.1	no	yes	no	no	no	no	no	no	no	2654_3	3327	2654/3	999999	999999	999999	2654/3	KISANTU	BAS-CONGO	KONGO CENTRAL	KINTANU	BAS-CONGO	5	2010	1	Salmonella Typhi	0.19	MDR-DCS	MDR-DCS
2656_3	Typhi	2	2.5.1	no	yes	no	no	no	no	no	no	no	2656_3	3329	2656/3	999999	999999	999999	2656/3	KISANTU	BAS-CONGO	KONGO CENTRAL	KINTANU	BAS-CONGO	6	2010	1	Salmonella Typhi	0.38	DCS	DCS
2052_3	Typhi	2	2.5.1	no	yes	no	no	no	no	no	no	no	2052_3	931	2052/3	999999	999999	999999	2052/3	KISANTU	BAS-CONGO	KONGO CENTRAL	KISANTU	BAS-CONGO	60	2009	1	Salmonella Typhi	0.25	MDR-DCS	MDR-DCS
2399_3	Typhi	2	2.5.1	no	yes	no	no	no	no	no	no	no	2399_3	3072	2399/3	999999	999999	999999	2399/3	KISANTU	BAS-CONGO	KONGO CENTRAL	KISANTU	BAS-CONGO	12	2009	1	Salmonella Typhi	0.38	DCS	DCS
2531_3	Typhi	2	2.5.1	no	yes	no	no	no	no	no	no	no	2531_3	3204	2531/3	999999	999999	999999	2531/3	KISANTU	BAS-CONGO	KONGO CENTRAL	KISANTU	BAS-CONGO	70	2010	1	Salmonella Typhi	0.38	MDR-DCS	MDR-DCS
2606_3	Typhi	2	2.5.1	no	yes	no	no	no	no	no	no	no	2606_3	3279	2606/3	999999	999999	999999	2606/3	KISANTU	BAS-CONGO	KONGO CENTRAL	KINTANU	BAS-CONGO	5	2010	1	Salmonella Typhi	0.25	MDR-DCS	MDR-DCS
2072_3	Typhi	2	2.5.1	no	yes	no	no	no	no	no	no	no	2072_3	951	2072/3	999999	999999	999999	2072/3	KISANTU	BAS-CONGO	KONGO CENTRAL	KISANTU	BAS-CONGO	19	2009	1	Salmonella Typhi	0.19	DCS	DCS
2557_3	Typhi	2	2.5.1	no	yes	no	no	no	no	no	no	no	2557_3	3230	2557/3	999999	999999	999999	2557/3	KISANTU	BAS-CONGO	KONGO CENTRAL	NKANDU	BAS-CONGO	3	2010	1	Salmonella Typhi	0.38	DCS	DCS
10040_15	Typhi	2	2.5.1	no	yes	no	no	no	no	no	no	no	10040_15	9755	10040/15	999999	999999	999999	10040/15	CS TAMBU-TSEKE/ DPS KWANGO	BANDUNDU	KWANGO	TAMBU-TSEKE	ND	6	2015	1	Salmonella Typhi	.38	MDR+ESBL	MDR+ESBL
